# Supplementary material for: The need for psychological counseling in breast cancer patients before radiotherapy during the COVID-19 pandemic
Source: Front Psychol. 2022 Nov 10;13:917175. doi: 10.3389/fpsyg.2022.917175 (PMC9685798; doi:10.3389/fpsyg.2022.917175)
Supplement: Supplementary file 1 [file Data_Sheet_1.ZIP]

Archive with 2 entries (2 files):
- Source data.xlsx
- Source data.sav
