# Supplementary material for: The need for psychological counseling in breast cancer patients before radiotherapy during the COVID-19 pandemic
Source: Front Psychol. 2022 Nov 10;13:917175. doi: 10.3389/fpsyg.2022.917175 (PMC9685798; doi:10.3389/fpsyg.2022.917175)
Supplement: Supplementary file 1 [file Data_Sheet_1.ZIP › Source data.xlsx]

## Sheet: Sheet1
姓名	住院号	电话	诊断	手术方式	是否复发转移	复发转移	性别	性别	年龄	文化	分期	分期	新辅助周期	辅助化疗周期	化疗方式1没做2新辅助3辅助	化疗方案	靶向治疗	靶向	A	B	C	D	E	F	G	总分	是否睡眠障碍	SDS	SAS	躯体疲乏	情感疲乏	认知疲乏	总分	疫情是否焦虑	焦虑原因	是否心理辅导	如何辅导	疫情是否抑郁	抑郁原因	是否心理辅导	如何辅导	疫情是否疲乏	疲乏原因	是否心理辅导	如何辅导	疫情是否睡眠差	睡眠差原因	是否心理辅导	如何辅导
谢燕珍	172201	13737052802	乳腺癌根治术	1	否	2	女	2	58	初中	III	2	8	0	2		是	1	1	2	0	0	1	0	2	6	1	39	35	11	6	6	23	3	1、2	2		4				1	3	2		1	1	2	4
庞远兰	177575	18278930539	乳腺癌保乳术	2	否	2	女	2	31	初中	II	1	0	0	1		否	2	1	1	0	0	1	0	0	3	2	33	26	0	2	0	2	1	1	1	2	1	1	1	2	1	1	1	2	1	1	1	2
胡逸坚	171973	15977167820	乳腺癌根治术	1	否	2	女	2	50	初中	II	1	0	6	3		是	1	2	3	3	3	1	0	2	13	1	46	39	6	2	1	9	1	2	2	1	4	1	2	2	1	2	2	2	1	2	2	2
魏之莲	176664	15215272688	乳腺癌保乳术	2	否	2	女	2	52		II	1	0	6	3		否	2	1	3	0	0	1	0	0	5	2	40	38	10	3	8	21	2	1	1	2	1	1	1	2	2	1	2	2	1	1	2	2
林艳	175606		乳腺癌保乳术	2	否	2	女	2	36	本科	I	1	0	4	3		否	2	1	1	0	0	1	0	0	3	2	31	35	8	1	4	13	4	1	2	2	4		2	2	4	3	2	2	1	3	2	2
陈洁	75155		乳腺癌根治术	1	是	1	女	2	54	大专	复发	4	0	8	3		否	2	1	0	0	0	1	0	1	3	2	28	39	10	7	6	23	4	3	2		4		2		1	3	2		4		2
黄兰荣	171588		乳腺癌根治术	1	否	2	女	2	38	初中	II	1	0	8	3		否	2	2	2	1	2	1	0	1	9	1	35	35	7	3	4	14	4	1	2	1	4	1	2	2	4	1	2	2	4	1	2	1
周婷	166956	13607772933	乳腺癌根治术	1	否	2	女	2	43		II	1	8	0	2		否	2	1	2	0	0	1	0	1	5	2	29	31	2	6	8	16	4		2		4		2		4		2		4		2
张素云	171313		乳腺癌根治术	1	否	2	女	2	57	初中	III	2	0	8	3		否	2	0	1	0	0	1	0	2	4	2	36	26	19	14	2	35	4		2		4		2		1	3	2		4		2
韦春红	172695		乳腺癌根治术	1	否	2	女	2	38	小学	TxNx	3	0	5	3		是	1	2	3	2	1	1	0	1	10	1	51	43	17	9	8	34	1	1	2	2	1	1	2	2	3	1	2	2	1	1	2	2
汤小琴	169862		乳腺癌根治术	1	否	2	女	2	49	初中	III	2	4	4	2		否	2	2	2	3	3	1	0	2	13	1	35	40	6	4	4	14	1	1	2		1	1	2		1	1	2		1	1	2
许洁方			乳腺癌根治术	1	是	1	女	2	52	小学	II	1	8	0	2		是	1	3	2	1	1	1	0	0	8	1	39	39	3	6	11	20	4		2		4		2		4		2		4	3	2
罗平	159141	19943124010	乳腺癌根治术	1	是	1	女	2	51		复发	4	1	0	2		否	2	2	3	0	2	2	0	1	10	1	44	34	13	9	7	29	4		2	2	4		2	2	4		2	2	4		2	2
沈英秋	177958		乳腺癌根治术	1	否	2	女	2	58	初中	III	2	0	8	3		否	2	2	3	1	1	2	0	3	12	1	34	43	21	8	12	41	3	1	1	2	1	3	1	2	1	3	1	2	1	3	1	2
梁仙珍		19914824077	乳腺癌根治术	1	否	2	女	2	51		TxN1	2	0	8	3		否	2	0	1	0	0	1	0	1	3	2	39	36	3	8	5	16	4		2		4		2		4		2		4		2
王功芳			乳腺癌根治术	1	否	2	女	2	45	高中	II	1	0	8	3		否	2	2	3	2	2	1	0	2	12	1	36	34	8	5	5	18	4		2		4		2		1	3	2		1	3	2
蒋冬毅	171830		乳腺癌根治术	1	否	2	女	2	40	高中	III	2	6	0	2		是	1	0	0	0	0	1	0	2	3	2	36	35	10	2	7	19	1	1	1	2	1	1	1	2	1	1	2		4		2
石亚宜	169182		乳腺癌根治术	1	否	2	女	2	40	小学	III	2	8	0	2		否	2	0	1	0	1	0	0	1	3	2	31	29	0	0	0	0	4	2	2	1	4	2	2	1	4	2	2	1	4	2	2	1
周邦妹	172658	18977194313	乳腺癌根治术	1	否	2	女	2	56		III	2	8	0	2	AC-T	否	2	1	1	1	2	1	0	0	6	1	35	39	6	9	1	16	4		2	2	4		2	2	4		2	2	4		2	2
杨荔军	172159	15977782920	乳腺癌根治术	1	否	2	女	2	53		III	2	7	0	2	AC-T	否	2	3	3	3	3	2	0	3	17	1	55	56	17	3	15	35	1	3	1	2	1	3	1	2	1	3	1	2	1	3	1	2
李小霞	172405	18269189303	乳腺癌根治术	1	否	2	女	2	34		III	2	0	8	3	EC	否	2	1	2	0	0	2	0	2	7	1	38	35	10	6	6	22	4	3	2	2	4	4	2	2	4	4	2	2	4	4	2	2
梁伯梅	166790		乳腺癌保乳术	2	否	2	女	2	42	中专	III	2	0	0	1		否	2	2	3	2	1	1	0	2	11	1	43	39	13	6	6	25	1	3	2	2	4	3	2	2	1	4	2	2	1	3、4	2	2
王春艳	171283	13551218443	乳腺癌根治术	1	否	2	女	2	47		III	2	8	0	2	AC-T	否	2	2	3	2	3	2	0	3	15	1	44	36	8	7	4	19	1	3	2	2	4	3	2	2	1	3、4	2	2	1	3、4	2	2
黄彩玲	176645		乳腺癌保乳术	2	否	2	女	2	42	初中	II	1	0	5	3	AC→卡培他滨	否	2	1	1	0	0	1	0	0	3	2	31	31	2	2	7	11	4	1	2	1	4	1	2	2	4	1	2	2	4	1	2	2
陆红霞	174615		乳腺癌保乳术	2	否	2	女	2	50	大专	I	1	0	8	3	AC-T	否	2	1	3	0	0	1	0	1	6	1	38	38	8	5	5	18	1	2	2	2	1	2	2	2	4	1	2	2	4	1	2	2
林艳梅	172610	18076361715	乳腺癌根治术	1	否	2	女	2	53		I	1	6	0	2	杉醇（白蛋白结合型）+曲妥珠单抗+吡咯替尼	是	1	3	3	2	3	2	3	3	19	1	39	43	15	12	9	36	1	3	1	2	1	3	1	2	1	3	1	2	1	3	1	2
黄娟	178162		乳腺癌保乳术	2	否	2	女	2	53	大专	II	1	0	0	1		否	2	1	2	1	0	1	0	2	7	1	40	44	8	3	3	14	1	3	2	2	4	1	2	2	1	3	2	2	4	3	2	2
杨兰芝	173122		乳腺癌根治术	1	否	2	女	2	36	小学	III	2	0	7	3	帕妥珠单抗+曲妥珠单抗+多西他赛	是	1	2	2	0	0	2	0	2	8	1	56	53	18	10	14	42	1	1	2	2	4	4	2	3	1	1	2	2	1	1	2	3
曾晖	173287	18978876801	乳腺癌保乳术	2	否	2	女	2	39		I	1	0	8	3	AC-T	否	2	1	2	0	0	0	0	1	4	2	36	36	9	3	7	19	1	3	2		4		2		4		2		4		2
卢小红	173574	18269092251	乳腺癌根治术	1	否	2	女	2	49		TxN2M0	3	0	8	3	AC-T	否	2	2	2	3	1	1	0	1	10	1	43	39	15	5	5	25	1	1	2	2	1	1	2	2	1	3	2	2	1	3	2	2
牙婷雅	177846		乳腺癌根治术	1	否	2	女	2	19	大专		1	0	0	1		否	2	2	3	0	0	1	0	2	8	1	40	43	9	6	9	24	2	3	2	2	4	3	2	2	1	1	2	2	1	4	2	2
谭柳江	172369	13737188309	乳腺癌保乳术	2	否	2	女	2	32		pTxN1M0	4	0	8	3	AC-T	否	2	1	1	0	0	1	0	1	4	2	28	29	5	6	1	12	4	4	2	1、2	4	4	2	1、2	4	4	2	1、2	4	4	2	1、2
唐小英	174118		乳腺癌根治术	1	否	2	女	2	51	小学	IIb	1	0	8	3	EC*4-THP*4	是	1	0	0	1	2	1	0	1	4	2	34	36	7	2	4	13	1	1	2	1	1	1	2	1	1	1	2	1	1	1	2	1
唐小平	170639		乳腺癌根治术	1	否	2	女	2	43	初中	IIb	1	8	0	2	AC-TH	是	1	3	2	3	3	3	0	2	16	1	45	43	13	8	11	32	1	4	2	2	4	4	2	2	1	1	2	2	1	3	1	2
夏阳	180309		乳腺癌根治术	1	否	2	女	2	33	本科	IIIA	2	8	0	2	PH-ECH（紫杉醇脂质体288mg+赫赛汀480mg序贯多柔比星脂质体+环磷酰胺）	否	2	3	3	3	3	1	0	2	15	1	60	48	12	10	4	26	4	4	2	4	1	4	2	1	2	3	2	2	1	3	2	2
肖雪英	173732	18249951040	乳腺癌根治术	1	否	2	女	2	30		IIA	1	8	0	2	XT（紫杉醇（白蛋白结合型）/紫杉醇脂质体+卡培他滨）	否	2	2	1	1	1	1	0	1	7	1	33	33	6	7	6	19	4	1	2	1、2	4	1	2	1、2	4	1	2	1、2	1	4	2	1、2
芦健英	174866		乳腺癌根治术	1	否	2	女	2	55	初中	IIa	1	0	8	3	AC-T	否	2	1	3	2	0	1	0	2	9	1	39	36	10	8	8	26	4	1	2	2	4	2	2	2	1	1	2	2	1	1	2	2
廖锋铓	173556	15078646898	乳腺癌根治术	1	否	2	女	2	36		IIIa	2	0	8	3	EC（表柔比星+环磷酰胺 ）-T多西他赛	否	2	1	2	0	1	1	1	1	7	1	44	45	12	10	7	29	1	3	2	2	1	3	2	2	1	3	2	2	3	3	2	2
赵小钠	178805		乳腺癌根治术	1	否	2	女	2	43	大专	Ⅰa	1	0	0	1		否	2	1	1	0	2	2	0	2	8	1	29	30	9	3	8	20	4	4	2	2	4	4	2	2	4	4	2	2	4	4	2	2
兰晨菊	175375		乳腺癌根治术	1	否	2	女	2	38	本科	IIA	1	0	8	3	AC-T方案(多柔比星脂质体+环磷酰胺4程，紫杉醇脂质体4程	否	2	1	2	1	2	1	0	1	9	1	43	30	13	7	7	27	1	3	2	2	1	3	2	2	1	3	2	2	1	3	2	2
冯海燕	176600		乳腺癌保乳术	2	骨转移可能	1	女	2	52	初中	pT1N0Mx	4	0	4	3	TC*4	否	2	2	2	2	3	1	0	0	10	1	36	40	4	4	7	15	4	1	2	2	4	1	2	2	4	1	2	2	1	1	2	2
黄桂金	171301		乳腺癌根治术	1	否	2	女	2	46	小学	IA	1	6	0	2	TCbH紫杉醇（白蛋白结合型）+卡铂+曲妥珠单抗	是	1	0	1	3	3	1	0	1	9	1	31	28	12	4	6	22	4	3	2	2	4	3	2	2	1	4	2	2	4	3	2	2
滕清华	178486		乳腺癌保乳术	2	否	2	女	2	37	高中	TxN0M0	1	0	0	1		否	2	0	0	0	0	1	0	2	3	2	39	34	8	2	7	17	1	3	2	2	4				1	3	2	2	4
韦丽新	176623		乳腺癌根治术	1	否	2	女	2	58	大专	IIa	1	0	6	3	TC	否	2	1	1	0	0	1	0	2	5	2	30	30	3	0	0	3	4	1	2	2	4	1	2	2	4	1	2	2	4	1	2	2
刘春葵	174419	13397869970	乳腺癌根治术	1	否	2	女	2	42		ⅡA	1	0	8	3	AC-T	否	2	1	2	1	0	2	0	2	8	1	33	35	9	8	7	24	3	2	2	2	1	1、4	2	2	1	4	2	2	1	1、3、4	2	2
卢金莲	179771		右乳交界性叶状肿瘤术后复发再次术后	1	是	1	女	2	53	高中	II	1	0	0	1		0	2	1	1	0	0	1	0	0	3	2	26	26	6	4	0	10	4				4				4				4
韦永先			乳腺癌保乳术	2	否	2	女	2	51	初中	ⅢC	2	5	4	2	TAC方案5程（紫杉醇脂质体+多柔比星脂质体+环磷酰胺，术后XP方案4程（卡铂+卡培他滨	否	2	2	2	1	3	1	0	2	11	1	50	45	17	8	8	33	1	1	2	1	2		2		1	1	2	1	1	1	1	1
张仲芳	176912		左乳恶性叶状肿瘤术后	1	否	2	女	2	57	大专		1	0	0	1		0	2	1	1	0	0	2	0	2	6	1	38	49	11	3	5	19	4	3	2		4				4				4
曾霞玲	180156		乳腺癌保乳术	2	否	2	女	2	44	小学	ⅡA	1	0	8	3	AC-T	否	2	1	3	2	2	0	0	0	8	1	29	36	6	6	5	17	1	3	2		4				4				4
韦艳飞	168291		乳腺癌根治术	1	否	2	女	2	44	中专	IIIc	2	0	8	3	AC-TH	是	1	1	2	0	0	1	0	1	5	2	43	41	14	10	8	32	2	1	1	2	3	1	1	2	2	1	1	2	2	1	1	2
韦金学			乳腺癌根治术	1	复发	1	女	2	43	小学	IIIC	2	4	0	2	紫杉醇脂质体	否	2	1	1	1	1	1	0	0	5	2	35	35	8	7	4	19	1	1	2		4				4				4
朱鸾东	171050		乳腺癌根治术	1	否	2	女	2	34	初中	IIB	1	8	0	2	AC-T	否	2	0	1	0	1	1	0	1	4	2	33	26	10	6	7	23	1	2	2		4	2	2		4	2	2		4	2	2
黄素洁	58524	15977620128	乳腺癌保乳术	2	否	2	女	2	54		Ia	1	0	6	3	PCb-H赫赛汀+卡铂+紫杉醇脂质体	是	1	1	2	1	1	1	0	1	7	1	30	35	7	3	3	13	4				4				4				4
李停华	171556		乳腺癌根治术	1	否	2	女	2	32	中专	IIb	1	8	0	2	AC-T	否	2	0	0	0	0	1	0	0	1	2	34	30	7	4	4	15	4	2	2	2	4	2	2	2	4	2	2	2	4	2	2	2
陆彩红	141200		右乳浸润性导管癌综合治疗后右腋窝淋巴结复发术后	1	是	1	女	2	41	初中	IIB	1	0	8	3	NXH方案：长春瑞滨+ 卡培他滨+赫赛汀	是	1	2	1	2	3	1	0	2	11	1	41	43	13	6	9	28	1	4	2	2	1	4	2	2	1	3	2	2	1	4	2	2
何晓兰	172917	18176243671	乳腺癌根治术	1	否	2	女	2	41		IIb	1	0	8	3	AC-TH	是	1	2	2	0	0	1	0	0	5	2	28	31	2	0	5	7	4	1	2	2	4	1	2	2	4	1	2	2	1	4	2	2
邹颖富	178202	15224507678	鼻咽非角化性未分化癌化疗后		否	2	男	1	37		Ⅳa	3	3	0	2	TPF	否	2	1	0	0	1	2	0	1	5	2	33	29	9	4	4	17	1	4	2		4				4				4
周玉芬			鼻咽癌		否	2	女	2	52	初中	Ivb	3	0	0	1	同期顺铂	否	2	2	2	0	0	2	0	0	6	1	40	25	0	0	0	0	4	1	2	1	4	11	2	1	1	3	2	2	4	1	2	2
容美琼		18877930237	鼻咽癌		否	2	女	2	48		Iva	3	0	0	1	同期顺铂2周期	否	2	1	0	0	0	1	1	0	3	2	30	34	6	8	6	20	1	4	2	2	4	3	2	2	1	4	2	2	1	4	2	2
赖猛		19994403619	鼻咽癌		否	2	男	1	58		IVa	3	3	0	2	同期顺铂1周期	否	2	1	1	0	0	1	0	1	4	2	34	30	17	7	6	30	4	1、2	2	2	4	1、2	2	2	4	2	2	1、2	1	1、2	2	2
陈文凤	181914	18978791256	鼻咽非角化性未分化癌		否	2	女	2	50		IIIA	2	0	0	1	顺铂	否	2	0	1	0	0	1	0	0	2	2	43	36	6	2	4	12	1	3	2	2	4	3	2	2	1	3	2	2	4	3	2	2
韦秀玲	181845		鼻咽未分化型非角化性癌		否	2	女	2	51	小学	III	2	0	0	1		否	2	1	2	1	1	1	0	2	8	1	38	36	10	3	4	17	2	1	2	2	2	1	2	2	4				4
谢兰清	181788	13878537543	鼻咽非角化性鳞癌		否	2	女	2	60		IVA	3	0	0	1		否	2	1	1	1	0	1	0	0	4	2	38	31	6	4	2	12	1	3	1	2	1	4	1	2	4	3	1	2	1	3	1	2
莫丽容	177900	有地贫	鼻咽未分化非角化性癌		否	2	女	2	34	高中	IV	3	0	0	1			2	2	3	0	1	2	0	2	10	1	51	50	11	6	8	25	1	1	2	2	4	1	2	2	1	1	2	3	1	1	2	2
陈妙云	178275	13617794696	鼻咽非角化性未分化型癌		否	2	女	2	38		II	1	0	2	1	同期顺铂2周期	否	2	1	1	0	0	1	0	0	3	2	41	38	6	4	1	11	4	1	2	2	4	1	2	2	4	1	2	2	3	1	2
陈少森	160982	15907588485	右肺上叶腺癌术后化疗后并右颈部、锁骨上区及纵膈淋巴结转移化疗后		否	2	男	1	63		III	2	0	6	3	美曲塞+顺铂	否	2	1	3	3	3	1	3	3	15	1	43	41	7	6	5	18	1	3	2		4				4				1	1	2
黎其能			左肺鳞癌术后化疗后复发并纵隔、左肺门、左锁骨上淋巴结转移		是	1	男	1	59	高中	III	2	0	7	3	同期多西他赛+奈达铂1周期	否	2	0	1	0	0	1	0	1	3	2	59	38	12	12	4	28	1	1	2	2	4				2	3	2	2	4	2	2	2
罗启军	175847	15078762496	右肺小细胞肺癌		否	2	男	1	51		广泛期	3	4	0	2	依托泊苷+顺铂	否	2	0	1	0	0	1	0	0	2	2	29	35	0	0	0	0	4	4	2	1	4	4	2	1	4	4	2	1、2	4	4	2	1、2
李燕			右肺腺癌术后化疗后右胸膜转移放化疗后		胸膜转移	2	女	2	55	小学		4	0	6	3	培美曲塞+顺铂	否	2	3	3	1	1	1	0	2	11	1	41	50	15	9	8	32	1	3	2	2	3	3	2	2	1	3	4	2	1	1、4	1	2
樊树刚	178939		左肺鳞癌		否	2	男	1	53	中专	IIIA	2	0	0	1	0	否	2	2	2	1	1		0	1	8	1	29	34	11	3	10	24	4	1	2	2	4	4	2	2	4	4	2	2	4	4	2	2
谢月球		13424782235	肺癌化疗后		否	2	女	2	60		IIIC	2	2	0	2	多西他赛+顺铂	否	2	1	2	0	0	2	0	1	6	1	51	46	13	6	7	26	1	1	2	2	1	3	2	2	1	3	2	2	1	3	2	2
刘镇龙	180884		右肺下叶腺癌伴右锁骨上区、纵隔、两肺门及腹主动脉旁多发淋巴结、两肺、右侧胸膜、骨多发转移化疗免疫治疗后		否	1	男	1	33	高中	IV	3	3	0	2	培美曲塞+顺铂	否	2	3	2	3	0	3	0	3	14	1	40	50	22	5	9	36	1	2	2	2	1	3	2	2	1	3	2	2	1	3	2	2
庄建林	142877		左肺下叶腺癌术后		否	2	男	1	65	初中	III	2	0	0	1	0	否	2	1	1	3	1	1	0	1	8	1	46	39	13	8	8	29	1	3	2	3	1	3	2	2	1	3	2	2	1	3	2	2
黄光忠	178886		左肺上叶低分化腺癌化疗后		否	2	男	1	69	初中	III	2	3	0	2	卡铂+培美曲塞	否	2	0	1	1	0	1	0	1	4	2	33	30	8	6	3	17	1	3	2	2	3	3	2	2	1	3	2	2	4
黄月玲	179776		右肺下叶腺癌术后化疗后		否	2	女	2	51	初中	IIIb	2	2	0	2	卡铂+培美曲塞	否	2	2	3	3	2	3	2	1	15	1	45	38	15	8	8	31	2	2	2	2	2	1	2	2	2	1	2	2	1	3	2	2
莫荣秀	177144		右肺中叶腺鳞癌术后		否	2	女	2	58	初中	III	2	0	0	1	0	0	2	1	3	0	0	2	0	1	7	1	38	36	8	5	6	19	4				4				4				1	3	2
曾庆坤	179136		气管腺样囊性癌放疗后术后		否	2	女	2	57	初中		2	0	0	1		0	2	1	0	1	2	1	0	1	6	1	40	39	4	7	6	17	3	3	2		1	3	2		4		2		4
韦荣耀	178791	18907786055	左肺腺癌并纵膈、双肺门淋巴结转移放化疗后		否	2	男	1	55		IIIC	2	1	0	2	卡铂+培美曲塞	否	2	1	1	1	0	2	3	2	10	1	34	39	6	5	2	13	4	4	2		4	4	3		1	3			1	4	2

## Sheet: Sheet2
Sequence Number	Pattern of surgery	Pattern of surgery	Recurrence/metastasis	Recurrence/metastasis	Age	Education level	Education level	Stage	Stage	cycle of Neoadjuvant chemotherapy	cycle of Adjuvant chemotherapy	Chemotherapeutic cycle	Chemotherapeutic cycle	Chemotherapy method	Chemotherapy method	Chemotherapy	Chemotherapy	Targeted therapy	Targeted therapy	A	B	C	D	E	F	G	PSQI	sleep disturbance	sleep disturbance	SDS	depression	depression	SAS	Anxiety	Anxiety	Physical	Affective	Cognitive	Total	Psychological counseling
1	Modified radical mastectomy	1	No	2	58	Primary/Junior school	1	III	2	8	0	8	2	Neoadjuvant chemotherapy	2	Yes	1	Yes	1	1	2	0	0	1	0	2	6	Yes	1	39	No	2	35	No	2	11	6	6	23	2
2	Breast conserving surgery	2	No	2	31	Primary/Junior school	1	II	1	0	0	0	1	No chemotherapy	1	No	2	No	2	1	1	0	0	1	0	0	3	No	2	33	No	2	26	No	2	0	2	0	2	1
3	Modified radical mastectomy	1	No	2	50	Primary/Junior school	1	II	1	0	6	6	1	Adjuvant chemotherapy	3	Yes	1	Yes	1	2	3	3	3	1	0	2	13	Yes	1	46	No	2	39	No	2	6	2	1	9	2
4	Breast conserving surgery	2	No	2	52	Primary/Junior school	1	II	1	0	6	6	1	Adjuvant chemotherapy	3	Yes	1	No	2	1	3	0	0	1	0	0	5	No	2	40	No	2	38	No	2	10	3	8	21	1
5	Breast conserving surgery	2	No	2	36	College or higher	3	I	1	0	4	4	1	Adjuvant chemotherapy	3	Yes	1	No	2	1	1	0	0	1	0	0	3	No	2	31	No	2	35	No	2	8	1	4	13	2
6	Modified radical mastectomy	1	Yes	1	54	College or higher	3	Recurrence	3	0	8	8	2	Adjuvant chemotherapy	3	Yes	1	No	2	1	0	0	0	1	0	1	3	No	2	28	No	2	39	No	2	10	7	6	23	2
7	Modified radical mastectomy	1	No	2	38	Primary/Junior school	1	II	1	0	8	8	2	Adjuvant chemotherapy	3	Yes	1	No	2	2	2	1	2	1	0	1	9	Yes	1	35	No	2	35	No	2	7	3	4	14	2
8	Modified radical mastectomy	1	No	2	43	College or higher	3	II	1	8	0	8	2	Neoadjuvant chemotherapy	2	Yes	1	No	2	1	2	0	0	1	0	1	5	No	2	29	No	2	31	No	2	2	6	8	16	2
9	Modified radical mastectomy	1	No	2	57	Primary/Junior school	1	III	2	0	8	8	2	Adjuvant chemotherapy	3	Yes	1	No	2	0	1	0	0	1	0	2	4	No	2	36	No	2	26	No	2	19	14	2	35	2
10	Modified radical mastectomy	1	No	2	38	Primary/Junior school	1	III	2	0	5	5	1	Adjuvant chemotherapy	3	Yes	1	Yes	1	2	3	2	1	1	0	1	10	Yes	1	51	Yes	1	43	No	2	17	9	8	34	2
11	Modified radical mastectomy	1	No	2	49	Primary/Junior school	1	III	2	4	4	8	2	Neoadjuvant chemotherapy	2	Yes	1	No	2	2	2	3	3	1	0	2	13	Yes	1	35	No	2	40	No	2	6	4	4	14	2
12	Modified radical mastectomy	1	Yes	1	52	Primary/Junior school	1	Recurrence	3	8	0	8	2	Neoadjuvant chemotherapy	2	Yes	1	Yes	1	3	2	1	1	1	0	0	8	Yes	1	39	No	2	39	No	2	3	6	11	20	2
13	Modified radical mastectomy	1	Yes	1	51	Primary/Junior school	1	Recurrence	3	8	0	8	2	Neoadjuvant chemotherapy	2	Yes	1	No	2	2	3	0	2	2	0	1	10	Yes	1	44	No	2	34	No	2	13	9	7	29	2
14	Modified radical mastectomy	1	No	2	58	Primary/Junior school	1	III	2	0	8	8	2	Adjuvant chemotherapy	3	Yes	1	No	2	2	3	1	1	2	0	3	12	Yes	1	34	No	2	43	No	2	21	8	12	41	1
15	Modified radical mastectomy	1	No	2	51	Primary/Junior school	1	III	2	0	8	8	2	Adjuvant chemotherapy	3	Yes	1	No	2	0	1	0	0	1	0	1	3	No	2	39	No	2	36	No	2	3	8	5	16	2
16	Modified radical mastectomy	1	No	2	45	High school	2	II	1	0	8	8	2	Adjuvant chemotherapy	3	Yes	1	No	2	2	3	2	2	1	0	2	12	Yes	1	36	No	2	34	No	2	8	5	5	18	2
17	Modified radical mastectomy	1	No	2	40	High school	2	III	2	6	0	6	1	Neoadjuvant chemotherapy	2	Yes	1	Yes	1	0	0	0	0	1	0	2	3	No	2	36	No	2	35	No	2	10	2	7	19	2
18	Modified radical mastectomy	1	No	2	40	Primary/Junior school	1	III	2	8	0	8	2	Neoadjuvant chemotherapy	2	Yes	1	No	2	0	1	0	1	0	0	1	3	No	2	31	No	2	29	No	2	0	0	0	0	2
19	Modified radical mastectomy	1	No	2	56	High school	2	III	2	8	0	8	2	Neoadjuvant chemotherapy	2	Yes	1	No	2	1	1	1	2	1	0	0	6	Yes	1	35	No	2	39	No	2	6	9	1	16	2
20	Modified radical mastectomy	1	No	2	53	High school	2	III	2	7	0	7	2	Neoadjuvant chemotherapy	2	Yes	1	No	2	3	3	3	3	2	0	3	17	Yes	1	55	Yes	1	56	Yes	1	17	3	15	35	1
21	Modified radical mastectomy	1	No	2	34	High school	2	III	2	0	8	8	2	Adjuvant chemotherapy	3	Yes	1	No	2	1	2	0	0	2	0	2	7	Yes	1	38	No	2	35	No	2	10	6	6	22	2
22	Breast conserving surgery	2	No	2	42	High school	2	III	2	0	0	0	1	No chemotherapy	1	No	2	No	2	2	3	2	1	1	0	2	11	Yes	1	43	No	2	39	No	2	13	6	6	25	2
23	Modified radical mastectomy	1	No	2	47	Primary/Junior school	1	III	2	8	0	8	2	Neoadjuvant chemotherapy	2	Yes	1	No	2	2	3	2	3	2	0	3	15	Yes	1	44	No	2	36	No	2	8	7	4	19	2
24	Breast conserving surgery	2	No	2	42	Primary/Junior school	1	II	1	0	5	5	1	Adjuvant chemotherapy	3	Yes	1	No	2	1	1	0	0	1	0	0	3	No	2	31	No	2	31	No	2	2	2	7	11	2
25	Breast conserving surgery	2	No	2	50	College or higher	3	I	1	0	8	8	2	Adjuvant chemotherapy	3	Yes	1	No	2	1	3	0	0	1	0	1	6	Yes	1	38	No	2	38	No	2	8	5	5	18	2
26	Modified radical mastectomy	1	No	2	53	Primary/Junior school	1	I	1	6	0	6	1	Neoadjuvant chemotherapy	2	Yes	1	Yes	1	3	3	2	3	2	3	3	19	Yes	1	39	No	2	43	No	2	15	12	9	36	1
27	Breast conserving surgery	2	No	2	53	College or higher	3	II	1	0	0	0	1	No chemotherapy	1	No	2	No	2	1	2	1	0	1	0	2	7	Yes	1	40	No	2	44	No	2	8	3	3	14	2
28	Modified radical mastectomy	1	No	2	36	Primary/Junior school	1	III	2	0	7	7	2	Adjuvant chemotherapy	3	Yes	1	Yes	1	2	2	0	0	2	0	2	8	Yes	1	56	Yes	1	53	Yes	1	18	10	14	42	2
29	Breast conserving surgery	2	No	2	39	College or higher	3	I	1	0	8	8	2	Adjuvant chemotherapy	3	Yes	1	No	2	1	2	0	0	0	0	1	4	No	2	36	No	2	36	No	2	9	3	7	19	2
30	Modified radical mastectomy	1	No	2	49	Primary/Junior school	1	III	2	0	8	8	2	Adjuvant chemotherapy	3	Yes	1	No	2	2	2	3	1	1	0	1	10	Yes	1	43	No	2	39	No	2	15	5	5	25	2
31	Modified radical mastectomy	1	No	2	19	College or higher	3	I	1	0	0	0	1	No chemotherapy	1	No	2	No	2	2	3	0	0	1	0	2	8	Yes	1	40	No	2	43	No	2	9	6	9	24	2
32	Breast conserving surgery	2	No	2	32	College or higher	3	III	2	0	8	8	2	Adjuvant chemotherapy	3	Yes	1	No	2	1	1	0	0	1	0	1	4	No	2	28	No	2	29	No	2	5	6	1	12	2
33	Modified radical mastectomy	1	No	2	51	Primary/Junior school	1	IIb	1	0	8	8	2	Adjuvant chemotherapy	3	Yes	1	Yes	1	0	0	1	2	1	0	1	4	No	2	34	No	2	36	No	2	7	2	4	13	2
34	Modified radical mastectomy	1	No	2	43	Primary/Junior school	1	IIb	1	8	0	8	2	Neoadjuvant chemotherapy	2	Yes	1	Yes	1	3	2	3	3	3	0	2	16	Yes	1	45	No	2	43	No	2	13	8	11	32	2
35	Modified radical mastectomy	1	No	2	33	College or higher	3	IIIA	3	8	0	8	2	Neoadjuvant chemotherapy	2	Yes	1	No	2	3	3	3	3	1	0	2	15	Yes	1	60	Yes	1	48	No	2	12	10	4	26	2
36	Modified radical mastectomy	1	No	2	30	Primary/Junior school	1	IIA	1	8	0	8	2	Neoadjuvant chemotherapy	2	Yes	1	No	2	2	1	1	1	1	0	1	7	Yes	1	33	No	2	33	No	2	6	7	6	19	2
37	Modified radical mastectomy	1	No	2	55	Primary/Junior school	1	IIa	1	0	8	8	2	Adjuvant chemotherapy	3	Yes	1	No	2	1	3	2	0	1	0	2	9	Yes	1	39	No	2	36	No	2	10	8	8	26	2
38	Modified radical mastectomy	1	No	2	36	Primary/Junior school	1	IIIa	2	0	8	8	2	Adjuvant chemotherapy	3	Yes	1	No	2	1	2	0	1	1	1	1	7	Yes	1	44	No	2	45	No	2	12	10	7	29	2
39	Modified radical mastectomy	1	No	2	43	College or higher	3	Ⅰa	1	0	0	0	1	No chemotherapy	1	No	2	No	2	1	1	0	2	2	0	2	8	Yes	1	29	No	2	30	No	2	9	3	8	20	2
40	Modified radical mastectomy	1	No	2	38	College or higher	3	IIA	1	0	8	8	3	Adjuvant chemotherapy	3	Yes	1	No	2	1	2	1	2	1	0	1	9	Yes	1	43	No	2	30	No	2	13	7	7	27	2
41	Breast conserving surgery	2	Yes	1	52	Primary/Junior school	1	metastasis	3	0	4	4	1	Adjuvant chemotherapy	3	Yes	1	No	2	2	2	2	3	1	0	0	10	Yes	1	36	No	2	40	No	2	4	4	7	15	2
42	Modified radical mastectomy	1	No	2	46	Primary/Junior school	1	IA	1	6	0	6	1	Neoadjuvant chemotherapy	2	Yes	1	Yes	1	0	1	3	3	1	0	1	9	Yes	1	31	No	2	28	No	2	12	4	6	22	2
43	Breast conserving surgery	2	No	2	37	High school	2	Ⅰa	1	0	0	0	1	No chemotherapy	1	No	2	No	2	0	0	0	0	1	0	2	3	No	2	39	No	2	34	No	2	8	2	7	17	2
44	Modified radical mastectomy	1	No	2	58	College or higher	3	IIa	1	0	6	6	2	Adjuvant chemotherapy	3	Yes	1	No	2	1	1	0	0	1	0	2	5	No	2	30	No	2	30	No	2	3	0	0	3	2
45	Modified radical mastectomy	1	No	2	42	High school	2	ⅡA	1	0	8	8	2	Adjuvant chemotherapy	3	Yes	1	No	2	1	2	1	0	2	0	2	8	Yes	1	33	No	2	35	No	2	9	8	7	24	2
46	Modified radical mastectomy	1	Yes	1	53	High school	2	metastasis	3	0	0	0	1	No chemotherapy	1	No	2	No	2	1	1	0	0	1	0	0	3	No	2	26	No	2	26	No	2	6	4	0	10	2
47	Breast conserving surgery	2	No	2	51	High school	2	ⅢC	2	4	4	8	2	Neoadjuvant chemotherapy	2	Yes	1	No	2	2	2	1	3	1	0	2	11	Yes	1	50	Yes	1	45	No	2	17	8	8	33	2
48	Modified radical mastectomy	1	No	2	57	College or higher	3	Ⅰa	1	0	0	0	1	No chemotherapy	1	No	2	No	2	1	1	0	0	2	0	2	6	Yes	1	38	No	2	49	No	2	11	3	5	19	2
49	Breast conserving surgery	2	No	2	44	Primary/Junior school	1	ⅡA	1	0	8	8	2	Adjuvant chemotherapy	3	Yes	1	No	2	1	3	2	2	0	0	0	8	Yes	1	29	No	2	36	No	2	6	6	5	17	2
50	Modified radical mastectomy	1	No	2	44	High school	2	IIIc	2	0	8	8	2	Adjuvant chemotherapy	3	Yes	1	Yes	1	1	2	0	0	1	0	1	5	No	2	43	No	2	41	No	2	14	10	8	32	1
51	Modified radical mastectomy	1	Yes	1	43	Primary/Junior school	1	IIIC	2	4	0	4	1	Neoadjuvant chemotherapy	2	Yes	1	No	2	1	1	1	1	1	0	0	5	No	2	35	No	2	35	No	2	8	7	4	19	2
52	Modified radical mastectomy	1	No	2	34	Primary/Junior school	1	IIB	1	8	0	8	2	Neoadjuvant chemotherapy	2	Yes	1	No	2	0	1	0	1	1	0	1	4	No	2	33	No	2	26	No	2	10	6	7	23	2
53	Breast conserving surgery	2	No	2	54	High school	2	Ia	1	0	6	6	1	Adjuvant chemotherapy	3	Yes	1	Yes	1	1	2	1	1	1	0	1	7	Yes	1	30	No	2	35	No	2	7	3	3	13	2
54	Modified radical mastectomy	1	No	2	32	High school	2	IIb	1	8	0	8	2	Neoadjuvant chemotherapy	2	Yes	1	No	2	0	0	0	0	1	0	0	1	No	2	34	No	2	30	No	2	7	4	4	15	2
55	Modified radical mastectomy	1	Yes	1	41	Primary/Junior school	1	metastasis	3	0	8	8	2	Adjuvant chemotherapy	3	Yes	1	Yes	1	2	1	2	3	1	0	2	11	Yes	1	41	No	2	43	No	2	13	6	9	28	2
56	Modified radical mastectomy	1	No	2	41	Primary/Junior school	1	IIb	1	0	8	8	2	Adjuvant chemotherapy	3	Yes	1	Yes	1	2	2	0	0	1	0	0	5	No	2	28	No	2	31	No	2	2	0	5	7	2
57	Modified radical mastectomy	1	No	2	58	Primary/Junior school	1	III	2	8	0	8	2	Neoadjuvant chemotherapy	2	Yes	1	Yes	1	1	2	0	0	1	0	2	6	Yes	1	39	No	2	35	No	2	11	6	6	23	2
58	Breast conserving surgery	2	No	2	31	Primary/Junior school	1	II	1	0	0	0	1	No chemotherapy	1	No	2	No	2	1	1	0	0	1	0	0	3	No	2	33	No	2	26	No	2	0	2	0	2	1
59	Modified radical mastectomy	1	No	2	50	Primary/Junior school	1	II	1	0	6	6	1	Adjuvant chemotherapy	3	Yes	1	Yes	1	2	3	3	3	1	0	2	13	Yes	1	46	No	2	39	No	2	6	2	1	9	2
60	Breast conserving surgery	2	No	2	52	Primary/Junior school	1	II	1	0	6	6	1	Adjuvant chemotherapy	3	Yes	1	No	2	1	3	0	0	1	0	0	5	No	2	40	No	2	38	No	2	10	3	8	21	1
61	Breast conserving surgery	2	No	2	36	College or higher	3	I	1	0	4	4	1	Adjuvant chemotherapy	3	Yes	1	No	2	1	1	0	0	1	0	0	3	No	2	31	No	2	35	No	2	8	1	4	13	2
62	Modified radical mastectomy	1	Yes	1	54	College or higher	3	Recurrence	3	0	8	8	2	Adjuvant chemotherapy	3	Yes	1	No	2	1	0	0	0	1	0	1	3	No	2	28	No	2	39	No	2	10	7	6	23	2
63	Modified radical mastectomy	1	No	2	38	Primary/Junior school	1	II	1	0	8	8	2	Adjuvant chemotherapy	3	Yes	1	No	2	2	2	1	2	1	0	1	9	Yes	1	35	No	2	35	No	2	7	3	4	14	2
64	Modified radical mastectomy	1	No	2	43	College or higher	3	II	1	8	0	8	2	Neoadjuvant chemotherapy	2	Yes	1	No	2	1	2	0	0	1	0	1	5	No	2	29	No	2	31	No	2	2	6	8	16	2
65	Modified radical mastectomy	1	No	2	57	Primary/Junior school	1	III	2	0	8	8	2	Adjuvant chemotherapy	3	Yes	1	No	2	0	1	0	0	1	0	2	4	No	2	36	No	2	26	No	2	19	14	2	35	2
66	Modified radical mastectomy	1	No	2	38	Primary/Junior school	1	III	2	0	5	5	1	Adjuvant chemotherapy	3	Yes	1	Yes	1	2	3	2	1	1	0	1	10	Yes	1	51	Yes	1	43	No	2	17	9	8	34	2
67	Modified radical mastectomy	1	No	2	49	Primary/Junior school	1	III	2	4	4	8	2	Neoadjuvant chemotherapy	2	Yes	1	No	2	2	2	3	3	1	0	2	13	Yes	1	35	No	2	40	No	2	6	4	4	14	2
68	Modified radical mastectomy	1	Yes	1	52	Primary/Junior school	1	Recurrence	3	8	0	8	2	Neoadjuvant chemotherapy	2	Yes	1	Yes	1	3	2	1	1	1	0	0	8	Yes	1	39	No	2	39	No	2	3	6	11	20	2
69	Modified radical mastectomy	1	Yes	1	51	Primary/Junior school	1	Recurrence	3	1	0	8	2	Neoadjuvant chemotherapy	2	Yes	1	No	2	2	3	0	2	2	0	1	10	Yes	1	44	No	2	34	No	2	13	9	7	29	2
70	Modified radical mastectomy	1	No	2	58	Primary/Junior school	1	III	2	0	8	8	2	Adjuvant chemotherapy	3	Yes	1	No	2	2	3	1	1	2	0	3	12	Yes	1	34	No	2	43	No	2	21	8	12	41	1
71	Modified radical mastectomy	1	No	2	51	Primary/Junior school	1	III	2	0	8	8	2	Adjuvant chemotherapy	3	Yes	1	No	2	0	1	0	0	1	0	1	3	No	2	39	No	2	36	No	2	3	8	5	16	2
72	Modified radical mastectomy	1	No	2	45	High school	2	II	1	0	8	8	2	Adjuvant chemotherapy	3	Yes	1	No	2	2	3	2	2	1	0	2	12	Yes	1	36	No	2	34	No	2	8	5	5	18	2
73	Modified radical mastectomy	1	No	2	40	High school	2	III	2	6	0	6	1	Neoadjuvant chemotherapy	2	Yes	1	Yes	1	0	0	0	0	1	0	2	3	No	2	36	No	2	35	No	2	10	2	7	19	2
74	Modified radical mastectomy	1	No	2	40	Primary/Junior school	1	III	2	8	0	8	2	Neoadjuvant chemotherapy	2	Yes	1	No	2	0	1	0	1	0	0	1	3	No	2	31	No	2	29	No	2	0	0	0	0	2
75	Modified radical mastectomy	1	No	2	56	High school	2	III	2	8	0	8	2	Neoadjuvant chemotherapy	2	Yes	1	No	2	1	1	1	2	1	0	0	6	Yes	1	35	No	2	39	No	2	6	9	1	16	2
76	Modified radical mastectomy	1	No	2	53	High school	2	III	2	7	0	7	2	Neoadjuvant chemotherapy	2	Yes	1	No	2	3	3	3	3	2	0	3	17	Yes	1	55	Yes	1	56	Yes	1	17	3	15	35	1
77	Modified radical mastectomy	1	No	2	34	High school	2	III	2	0	8	8	2	Adjuvant chemotherapy	3	Yes	1	No	2	1	2	0	0	2	0	2	7	Yes	1	38	No	2	35	No	2	10	6	6	22	2
78	Breast conserving surgery	2	No	2	42	High school	2	III	2	0	0	0	1	No chemotherapy	1	No	2	No	2	2	3	2	1	1	0	2	11	Yes	1	43	No	2	39	No	2	13	6	6	25	2
79	Modified radical mastectomy	1	No	2	47	Primary/Junior school	1	III	2	8	0	8	2	Neoadjuvant chemotherapy	2	Yes	1	No	2	2	3	2	3	2	0	3	15	Yes	1	44	No	2	36	No	2	8	7	4	19	2
80	Breast conserving surgery	2	No	2	42	Primary/Junior school	1	II	1	0	5	5	1	Adjuvant chemotherapy	3	Yes	1	No	2	1	1	0	0	1	0	0	3	No	2	31	No	2	31	No	2	2	2	7	11	2
81	Breast conserving surgery	2	No	2	50	College or higher	3	I	1	0	8	8	2	Adjuvant chemotherapy	3	Yes	1	No	2	1	3	0	0	1	0	1	6	Yes	1	38	No	2	38	No	2	8	5	5	18	2
82	Modified radical mastectomy	1	No	2	53	Primary/Junior school	1	I	1	6	0	6	1	Neoadjuvant chemotherapy	2	Yes	1	Yes	1	3	3	2	3	2	3	3	19	Yes	1	39	No	2	43	No	2	15	12	9	36	1
83	Breast conserving surgery	2	No	2	53	College or higher	3	II	1	0	0	0	1	No chemotherapy	1	No	2	No	2	1	2	1	0	1	0	2	7	Yes	1	40	No	2	44	No	2	8	3	3	14	2
84	Modified radical mastectomy	1	No	2	36	Primary/Junior school	1	III	2	0	7	7	2	Adjuvant chemotherapy	3	Yes	1	Yes	1	2	2	0	0	2	0	2	8	Yes	1	56	Yes	1	53	Yes	1	18	10	14	42	2
85	Breast conserving surgery	2	No	2	39	College or higher	3	I	1	0	8	8	2	Adjuvant chemotherapy	3	Yes	1	No	2	1	2	0	0	0	0	1	4	No	2	36	No	2	36	No	2	9	3	7	19	2
86	Modified radical mastectomy	1	No	2	49	Primary/Junior school	1	III	2	0	8	8	2	Adjuvant chemotherapy	3	Yes	1	No	2	2	2	3	1	1	0	1	10	Yes	1	43	No	2	39	No	2	15	5	5	25	2
87	Modified radical mastectomy	1	No	2	19	College or higher	3	I	1	0	0	0	1	No chemotherapy	1	No	2	No	2	2	3	0	0	1	0	2	8	Yes	1	40	No	2	43	No	2	9	6	9	24	2
88	Breast conserving surgery	2	No	2	32	College or higher	3	III	2	0	8	8	2	Adjuvant chemotherapy	3	Yes	1	No	2	1	1	0	0	1	0	1	4	No	2	28	No	2	29	No	2	5	6	1	12	2
89	Modified radical mastectomy	1	No	2	51	Primary/Junior school	1	IIb	1	0	8	8	2	Adjuvant chemotherapy	3	Yes	1	Yes	1	0	0	1	2	1	0	1	4	No	2	34	No	2	36	No	2	7	2	4	13	2
90	Modified radical mastectomy	1	No	2	43	Primary/Junior school	1	IIb	1	8	0	8	2	Neoadjuvant chemotherapy	2	Yes	1	Yes	1	3	2	3	3	3	0	2	16	Yes	1	45	No	2	43	No	2	13	8	11	32	2
91	Modified radical mastectomy	1	No	2	33	College or higher	3	IIIA	3	8	0	8	2	Neoadjuvant chemotherapy	2	Yes	1	No	2	3	3	3	3	1	0	2	15	Yes	1	60	Yes	1	48	No	2	12	10	4	26	2
92	Modified radical mastectomy	1	No	2	30	Primary/Junior school	1	IIA	1	8	0	8	2	Neoadjuvant chemotherapy	2	Yes	1	No	2	2	1	1	1	1	0	1	7	Yes	1	33	No	2	33	No	2	6	7	6	19	2
93	Modified radical mastectomy	1	No	2	55	Primary/Junior school	1	IIa	1	0	8	8	2	Adjuvant chemotherapy	3	Yes	1	No	2	1	3	2	0	1	0	2	9	Yes	1	39	No	2	36	No	2	10	8	8	26	2
94	Modified radical mastectomy	1	No	2	36	Primary/Junior school	1	IIIa	2	0	8	8	2	Adjuvant chemotherapy	3	Yes	1	No	2	1	2	0	1	1	1	1	7	Yes	1	44	No	2	45	No	2	12	10	7	29	2
95	Modified radical mastectomy	1	No	2	43	College or higher	3	Ⅰa	1	0	0	0	1	No chemotherapy	1	No	2	No	2	1	1	0	2	2	0	2	8	Yes	1	29	No	2	30	No	2	9	3	8	20	2
96	Modified radical mastectomy	1	No	2	38	College or higher	3	IIA	1	0	8	8	2	Adjuvant chemotherapy	3	Yes	1	No	2	1	2	1	2	1	0	1	9	Yes	1	43	No	2	30	No	2	13	7	7	27	2
97	Breast conserving surgery	2	Yes	1	52	Primary/Junior school	1	metastasis	3	0	4	4	1	Adjuvant chemotherapy	3	Yes	1	No	2	2	2	2	3	1	0	0	10	Yes	1	36	No	2	40	No	2	4	4	7	15	2
98	Modified radical mastectomy	1	No	2	46	Primary/Junior school	1	IA	1	6	0	6	1	Neoadjuvant chemotherapy	2	Yes	1	Yes	1	0	1	3	3	1	0	1	9	Yes	1	31	No	2	28	No	2	12	4	6	22	2
99	Breast conserving surgery	2	No	2	37	High school	2	Ⅰa	1	0	0	0	1	No chemotherapy	1	No	2	No	2	0	0	0	0	1	0	2	3	No	2	39	No	2	34	No	2	8	2	7	17	2
100	Modified radical mastectomy	1	No	2	58	College or higher	3	IIa	1	0	6	6	2	Adjuvant chemotherapy	3	Yes	1	No	2	1	1	0	0	1	0	2	5	No	2	30	No	2	30	No	2	3	0	0	3	2
101	Modified radical mastectomy	1	No	2	42	High school	2	ⅡA	1	0	8	8	2	Adjuvant chemotherapy	3	Yes	1	No	2	1	2	1	0	2	0	2	8	Yes	1	33	No	2	35	No	2	9	8	7	24	2
102	Modified radical mastectomy	1	Yes	1	53	High school	2	metastasis	3	0	0	0	1	No chemotherapy	1	No	2	No	2	1	1	0	0	1	0	0	3	No	2	26	No	2	26	No	2	6	4	0	10	2
103	Breast conserving surgery	2	No	2	51	High school	2	ⅢC	2	5	4	8	2	Neoadjuvant chemotherapy	2	Yes	1	No	2	2	2	1	3	1	0	2	11	Yes	1	50	Yes	1	45	No	2	17	8	8	33	2
104	Modified radical mastectomy	1	No	2	57	College or higher	3	Ⅰa	1	0	0	0	1	No chemotherapy	1	No	2	No	2	1	1	0	0	2	0	2	6	Yes	1	38	No	2	49	No	2	11	3	5	19	2
105	Breast conserving surgery	2	No	2	44	Primary/Junior school	1	ⅡA	1	0	8	8	2	Adjuvant chemotherapy	3	Yes	1	No	2	1	3	2	2	0	0	0	8	Yes	1	29	No	2	36	No	2	6	6	5	17	2
106	Modified radical mastectomy	1	No	2	44	High school	2	IIIc	2	0	8	8	2	Adjuvant chemotherapy	3	Yes	1	Yes	1	1	2	0	0	1	0	1	5	No	2	43	No	2	41	No	2	14	10	8	32	1
107	Modified radical mastectomy	1	Yes	1	43	Primary/Junior school	1	IIIC	2	4	0	4	1	Neoadjuvant chemotherapy	2	Yes	1	No	2	1	1	1	1	1	0	0	5	No	2	35	No	2	35	No	2	8	7	4	19	2
108	Modified radical mastectomy	1	No	2	34	Primary/Junior school	1	IIB	1	8	0	8	2	Neoadjuvant chemotherapy	2	Yes	1	No	2	0	1	0	1	1	0	1	4	No	2	33	No	2	26	No	2	10	6	7	23	2
109	Breast conserving surgery	2	No	2	54	High school	2	Ia	1	0	6	6	1	Adjuvant chemotherapy	3	Yes	1	Yes	1	1	2	1	1	1	0	1	7	Yes	1	30	No	2	35	No	2	7	3	3	13	2
110	Modified radical mastectomy	1	No	2	32	High school	2	IIb	1	8	0	8	2	Neoadjuvant chemotherapy	2	Yes	1	No	2	0	0	0	0	1	0	0	1	No	2	34	No	2	30	No	2	7	4	4	15	2
111	Modified radical mastectomy	1	Yes	1	41	Primary/Junior school	1	metastasis	3	0	8	8	2	Adjuvant chemotherapy	3	Yes	1	Yes	1	2	1	2	3	1	0	2	11	Yes	1	41	No	2	43	No	2	13	6	9	28	2
112	Modified radical mastectomy	1	No	2	41	Primary/Junior school	1	IIb	1	0	8	8	2	Adjuvant chemotherapy	3	Yes	1	Yes	1	2	2	0	0	1	0	0	5	No	2	28	No	2	31	No	2	2	0	5	7	2
